# Supplementary material for: Synthesis and Antifungal Activity of New butenolide Containing Methoxyacrylate Scaffold
Source: Molecules. 2022 Oct 3;27(19):6541. doi: 10.3390/molecules27196541 (PMC9573425; doi:10.3390/molecules27196541)
Supplement: Supplementary file 1 [file molecules-27-06541-s001.zip]

Archive with 1 entries (1 files):
- molecules-1940002-supplementary.pdf
